# Supplementary material for: The Dietary Inflammatory Index and Its Associations with Biomarkers of Nutrients with Antioxidant Potential, a Biomarker of Inflammation and Multiple Long-Term Conditions
Source: Antioxidants (Basel). 2024 Aug 8;13(8):962. doi: 10.3390/antiox13080962 (PMC11351935; doi:10.3390/antiox13080962)
Supplement: Supplementary file 1 [file antioxidants-13-00962-s001.zip]

Archive with 1 entries (1 files):
- antioxidants-2868423-supplementary.pdf
